# Supplementary material for: Geographic distributions shape the functional traits in a large mammalian family
Source: Ecol Evol. 2021 Aug 18;11(19):13175–85. doi: 10.1002/ece3.8039 (PMC8495830; doi:10.1002/ece3.8039)
Supplement: Supplementary file 1 — Table S1 [file ECE3-11-13175-s001.xlsx]

## Sheet: Food_nutrition_estimates
Table S1 Food items, CFs and macronutrients of bears
bear species	Item_category	Item	CF	CF_Reference	Protein%	Carbs%	Lipid%	Macronutrients_reference
Polar bear	Marine mammals	ring seals			40.2667	NA	51.6833	Stirling and Mcewan 1975
Polar bear	Marine mammals	ring seals			38	2	52	Best 1985
Brown bear	Green vegetation	Celery	0.26	Hewitt and Robbins 1996; Dahle et al. 1998; Persson et al. 2001	15.1	30	3.7	USDA
Brown bear	Green vegetation	Clover	0.26	Hewitt and Robbins 1996; Dahle et al. 1998; Persson et al. 2001	27.6	18.1	2.7	Rode et al 2001; Coogan et al. 2014
Brown bear	Green vegetation	Graminoids	0.26	Hewitt and Robbins 1996; Dahle et al. 1998; Persson et al. 2001	20.5	16.9	2.2	Rode et al. 2001; Coogan et al. 2014
Brown bear	Green vegetation	Horsetails	0.26	Hewitt and Robbins 1996; Dahle et al. 1998; Persson et al. 2001	14	15.3	5.4	Thomas and Prevett 1982; Coogan et al. 2014
Brown bear	Green vegetation	Dandelion	0.26	Hewitt and Robbins 1996; Dahle et al. 1998; Persson et al. 2001	30	39.6	4.86	USDA
Brown bear	Green vegetation	Fireweed, young leaves, raw, Alaska	0.26	Hewitt and Robbins 1996; Dahle et al. 1998; Persson et al. 2001	23.4	2.3	6.3	USDA
Brown bear	Green vegetation	Spinach	0.26	Hewitt and Robbins 1996; Dahle et al. 1998; Persson et al. 2001	33.3	16.6	4.5	USDA
Brown bear	Green vegetation	Lettuce, green leaf, raw	0.26	Hewitt and Robbins 1996; Dahle et al. 1998; Persson et al. 2001	27.1	31.3	3	USDA
Brown bear	Green vegetation	Cattail, Narrow Leaf, shoots, Typha lattifolia	0.26	Hewitt and Robbins 1996; Dahle et al. 1998; Persson et al. 2001	16.1	8.7	0	USDA
Brown bear	Green vegetation	graminoids	0.26	Hewitt and Robbins 1996; Dahle et al. 1998; Persson et al. 2001	10.85	57.06	5.23	Cicnjak et al. 1987
Brown bear	Green vegetation	forbs and ferns	0.26	Hewitt and Robbins 1996; Dahle et al. 1998; Persson et al. 2001	2.52	10.6467	0.771111	Cicnjak et al. 1987
Brown bear	Soft mast	Vaccinium myrtilloides	0.93	Hewitt and Robbins 1996	4.7	64.9	2.9	Coogan et al. 2014
Brown bear	Soft mast	Vaccinium vits-idaea	0.93	Hewitt and Robbins 1996	4.4	66.6	3.3	Coogan et al. 2014
Brown bear	Soft mast	Vaccinum scoparium	0.93	Hewitt and Robbins 1996	4.9	65.4	4.4	Coogan et al. 2014
Brown bear	Soft mast	Buffaloberry (Shepherdia canadensis)	0.93	Hewitt and Robbins 1996	3.8	50.7	8.3	Coogan et al. 2014
Brown bear	Soft mast	Crowberry (Empetrum nigrum)	0.93	Hewitt and Robbins 1996	3.5	42.4	5.3	Coogan et al. 2014
Brown bear	Soft mast	Raspberry, raw	0.93	Hewitt and Robbins 1996	8.4	38.1	4.6	USDA
Brown bear	Soft mast	Raspberries, wild	0.93	Hewitt and Robbins 1996	7.2	40.9	1.8	USDA
Brown bear	Soft mast	Strawberries, raw	0.93	Hewitt and Robbins 1996	7.4	62.8	3.3	USDA
Brown bear	Soft mast	Gooseberries, raw, Ribes spp.	0.93	Hewitt and Robbins 1996	7.3	48.5	4.8	USDA
Brown bear	Soft mast	Cranberries, wild, bush, raw, Alaska, Vibernum edule	0.93	Hewitt and Robbins 1996	7.9	40	1.4	USDA
Brown bear	Soft mast	Blackberries, wild, raw, Alaska, crowberry, Rubus spp.	0.93	Hewitt and Robbins 1996	7.03	55.6	9	USDA
Brown bear	Soft mast	Blueberries, wild, raw, Alaska, Vaccinium ovalifolium#	0.93	Hewitt and Robbins 1996	8.4	66.9	5.2	USDA
Brown bear	Soft mast	Blueberries, raw	0.93	Hewitt and Robbins 1996	4.7	76.6	2.1	USDA
Brown bear	Soft mast	Rose Hips, wild	0.93	Hewitt and Robbins 1996	3.9	34.2	0.8	USDA
Brown bear	Soft mast	Hedysarum alpinum root	0.93	Hewitt and Robbins 1996	12.6	33.8	1.5	Coogan et al. 2014
Brown bear	Soft mast	apples, raw, with skin	0.93	Hewitt and Robbins 1996	1.80055	71.9529	1.17729	USDA
Brown bear	Soft mast	cherries, sweet, raw	0.93	Hewitt and Robbins 1996	5.97183	72.2254	1.12676	USDA
Brown bear	Soft mast	kiwifruit, green, raw	0.93	Hewitt and Robbins 1996	6.73361	53.101	3.07147	USDA
Brown bear	Soft mast	grapes, red or green, raw	0.93	Hewitt and Robbins 1996	3.6999	79.5478	0.822199	USDA
Brown bear	Soft mast	pears, raw	0.93	Hewitt and Robbins 1996	2.24439	60.7855	0.872818	USDA
Brown bear	Soft mast	figs, raw	0.93	Hewitt and Robbins 1996	3.59023	77.8363	1.43609	USDA
Brown bear	Soft mast	figs, dried	0.93	Hewitt and Robbins 1996	3.3	63.87	0.93	USDA
Brown bear	Soft mast	fruits	0.93	Hewitt and Robbins 1996	1.44167	21.225	1.64333	Cicnjak et al. 1987
Brown bear	Hard mast	Pine nuts, dried	1.5	Hewitt and Robbins 1996	13.69	3.59	68.37	USDA
Brown bear	Hard mast	acorns, dried	1.5	Hewitt and Robbins 1996	8.1	53.66	31.41	USDA
Brown bear	Hard mast	beechnuts, dried	1.5	Hewitt and Robbins 1996	6.2	33.5	50	USDA
Brown bear	Hard mast	hazelnuts	1.5	Hewitt and Robbins 1996	14.95	4.34	60.75	USDA
Brown bear	Hard mast	chestnuts, European, dried, unpeeled	1.5	Hewitt and Robbins 1996	6.39	65.61	4.45	USDA
Brown bear	Hard mast	walnuts, English	1.5	Hewitt and Robbins 1996	15.23	2.61	65.21	USDA
Brown bear	Hard mast	sunflower seed kernels, dried	1.5	Hewitt and Robbins 1996	20.78	2.62	51.46	USDA
Brown bear	Hard mast	sesame, seed kernels, dried	1.5	Hewitt and Robbins 1996	17.73	0.3	49.67	USDA
Brown bear	Hard mast	nuts and cones	1.5	Hewitt and Robbins 1996	11.37	32.4567	28.2333	Cicnjak et al. 1987
Brown bear	Insects -- ants	Ant - Formica spp. Worker	1.1	Hewitt and Robbins 1996	27	20.3	24	Noyce et al. 1997
Brown bear	Insects -- ants	Ant - Acanthomyops spp. workers 1	1.1	Hewitt and Robbins 1996	37.6	11.9	33.9	Noyce et al. 1997
Brown bear	Insects -- ants	Ant - Acanthomyops spp. workers 2	1.1	Hewitt and Robbins 1996	32	20.4	28.2	Noyce et al. 1997
Brown bear	Insects -- ants	Ant - Acanthomyops spp. pupae 1	1.1	Hewitt and Robbins 1996	43.9	15.6	35.7	Noyce et al. 1997
Brown bear	Insects -- ants	Ant - Acanthomyops spp. pupae 2	1.1	Hewitt and Robbins 1996	36.3	22.4	33.5	Noyce et al. 1997
Brown bear	Insects -- ants	Ant & pupae - Camponotus herculeanus	1.1	Hewitt and Robbins 1996	43.8	23.5	19.4	Swenson et al. 1999
Brown bear	Insects -- ants	Ant & pupae - Formica spp.	1.1	Hewitt and Robbins 1996	55.9	10.4	11.3	Swenson et al. 1999
Brown bear	Small mammal -- meat	Hare, snowshoe	4	Hewitt and Robbins 1996	73	2.9	17.5	Ellen et al. 2002
Brown bear	Small mammal -- meat	Rabbit, black-tailed jack	4	Hewitt and Robbins 1996	74.4	4.5	15	Ellen et al. 2002
Brown bear	Small mammal -- meat	Rabbit, domestic	4	Hewitt and Robbins 1996	72.1	13	14.9	Ellen et al. 2002
Brown bear	Small mammal -- meat	Rabbit, domestic	4	Hewitt and Robbins 1996	65.2	15.8	3.4	Ellen et al. 2002
Brown bear	Small mammal -- meat	Squirrel, gray	4	Hewitt and Robbins 1996	62.4	18.4	11.6	Ellen et al. 2002
Brown bear	Small mammal -- meat	Mouse, domestic	4	Hewitt and Robbins 1996	64.2	17	9.7	Ellen et al. 2002
Brown bear	Small mammal -- meat	Mouse, domestic	4	Hewitt and Robbins 1996	44.2	30.1	8.5	Ellen et al. 2002
Brown bear	Small mammal -- meat	Mouse, domestic	4	Hewitt and Robbins 1996	55.8	23.6	11.8	Ellen et al. 2002
Brown bear	Small mammal -- meat	Mouse, jumping	4	Hewitt and Robbins 1996	62.9	18.7	12.9	Ellen et al. 2002
Brown bear	Small mammal -- meat	Mouse, old-field	4	Hewitt and Robbins 1996	70.3	8.6	11.3	Ellen et al. 2002
Brown bear	Small mammal -- meat	Mouse, old-field	4	Hewitt and Robbins 1996	54.6	21.9	10.7	Ellen et al. 2002
Brown bear	Small mammal -- meat	Mouse, white-footed	4	Hewitt and Robbins 1996	59.7	19.9	12.9	Ellen et al. 2002
Brown bear	Small mammal -- meat	Vole, bank	4	Hewitt and Robbins 1996	63.2	24.5	10.3	Ellen et al. 2002
Brown bear	Small mammal -- meat	Vole, common	4	Hewitt and Robbins 1996	64.2	16.4	12.7	Ellen et al. 2002
Brown bear	Small mammal -- meat	Vole, meadow & red-backed	4	Hewitt and Robbins 1996	62.5	15.5	13.5	Ellen et al. 2002
Brown bear	Small mammal -- meat	Squirrel, ground, meat, Alaska	4	Hewitt and Robbins 1996	78.5	0	15.4	USDA
Brown bear	Small mammal -- meat	Rabbit, wild, raw, game meat	4	Hewitt and Robbins 1996	85.5	0	9.1	USDA
Brown bear	Small mammal -- meat	Squirrel, raw, game meat	4	Hewitt and Robbins 1996	81.7	0	3.21	USDA
Brown bear	Small mammal -- meat	Squirrel, ground, meat, Alaska	4	Hewitt and Robbins 1996	78.5	0	15.4	USDA
Brown bear	Small mammal -- meat	Rabbit, wild, raw, game meat	4	Hewitt and Robbins 1996	85.5	0	9.1	USDA
Brown bear	Ungulate -- meat	Moose	2.25	Johansen 1997; Dahle et al. 1998; Persson et al. 2001;Ciucci et al. 2014	81	0	15	Coogan et al. 2014
Brown bear	Ungulate -- meat	Moose meat, raw	2.25	Johansen 1997; Dahle et al. 1998; Persson et al. 2001;Ciucci et al. 2014	90.1	0	3	USDA
Brown bear	Ungulate -- meat	Moose meat, raw, Alaska	2.25	Johansen 1997; Dahle et al. 1998; Persson et al. 2001;Ciucci et al. 2014	88.5	0	5.6	USDA
Brown bear	Ungulate -- meat	Deer	2.25	Johansen 1997; Dahle et al. 1998; Persson et al. 2001;Ciucci et al. 2014	45.1	0	52.9	Pritchard and Robbins 1990
Brown bear	Ungulate -- meat	Deer, raw, game meat	2.25	Johansen 1997; Dahle et al. 1998; Persson et al. 2001;Ciucci et al. 2014	86.9	0	9.2	USDA
Brown bear	Ungulate -- meat	Elk	2.25	Johansen 1997; Dahle et al. 1998; Persson et al. 2001;Ciucci et al. 2014	80	0	18	Coogan et al. 2014
Brown bear	Ungulate -- meat	Elk, game meat, raw	2.25	Johansen 1997; Dahle et al. 1998; Persson et al. 2001;Ciucci et al. 2014	89.6	0	5.7	USDA
Brown bear	Ungulate -- meat	Caribou, meat, raw†	2.25	Johansen 1997; Dahle et al. 1998; Persson et al. 2001;Ciucci et al. 2014	79.3	0	11.8	USDA
Brown bear	Ungulate -- meat	Caribou, hind quarter, meat, raw, Alaska†	2.25	Johansen 1997; Dahle et al. 1998; Persson et al. 2001;Ciucci et al. 2014	82.6	0	12.3	USDA
Brown bear	Ungulate -- meat	Deer, white-tailed	2.25	Johansen 1997; Dahle et al. 1998; Persson et al. 2001;Ciucci et al. 2014	80.7	6.3	16	Ellen et al. 2002
Brown bear	Ungulate -- meat	Deer, white-tailed	2.25	Johansen 1997; Dahle et al. 1998; Persson et al. 2001;Ciucci et al. 2014	57	13.8	17.9	Ellen et al. 2002
Brown bear	Ungulate -- meat	Deer, white-tailed	2.25	Johansen 1997; Dahle et al. 1998; Persson et al. 2001;Ciucci et al. 2014	47.4	11.4	13.8	Ellen et al. 2002
Brown bear	Ungulate -- meat	Pig, domestic	2.25	Johansen 1997; Dahle et al. 1998; Persson et al. 2001;Ciucci et al. 2014	50.7	33.2	11.9	Ellen et al. 2002
Brown bear	Fish	fish	40	Hewitt and Robbins 1996	69.6	NA	17.5	Pritchard and Robbins 1990
Amercian black bear	Green vegetation	Celery	0.26	Hewitt and Robbins 1996; Dahle et al. 1998; Persson et al. 2001	15.1	30	3.7	USDA
Amercian black bear	Green vegetation	Clover	0.26	Hewitt and Robbins 1996; Dahle et al. 1998; Persson et al. 2001	27.6	18.1	2.7	Rode et al 2001; Coogan et al. 2014
Amercian black bear	Green vegetation	Graminoids	0.26	Hewitt and Robbins 1996; Dahle et al. 1998; Persson et al. 2001	20.5	16.9	2.2	Rode et al. 2001; Coogan et al. 2014
Amercian black bear	Green vegetation	Horsetails	0.26	Hewitt and Robbins 1996; Dahle et al. 1998; Persson et al. 2001	14	15.3	5.4	Thomas and Prevett 1982; Coogan et al. 2014
Amercian black bear	Green vegetation	Dandelion	0.26	Hewitt and Robbins 1996; Dahle et al. 1998; Persson et al. 2001	30	39.6	4.86	USDA
Amercian black bear	Green vegetation	Fireweed, young leaves, raw, Alaska	0.26	Hewitt and Robbins 1996; Dahle et al. 1998; Persson et al. 2001	23.4	2.3	6.3	USDA
Amercian black bear	Green vegetation	Spinach	0.26	Hewitt and Robbins 1996; Dahle et al. 1998; Persson et al. 2001	33.3	16.6	4.5	USDA
Amercian black bear	Green vegetation	Lettuce, green leaf, raw	0.26	Hewitt and Robbins 1996; Dahle et al. 1998; Persson et al. 2001	27.1	31.3	3	USDA
Amercian black bear	Green vegetation	Cattail, Narrow Leaf, shoots, Typha lattifolia	0.26	Hewitt and Robbins 1996; Dahle et al. 1998; Persson et al. 2001	16.1	8.7	0	USDA
Amercian black bear	Green vegetation	graminoids	0.26	Hewitt and Robbins 1996; Dahle et al. 1998; Persson et al. 2001	10.85	57.06	5.23	Cicnjak et al. 1987
Amercian black bear	Green vegetation	forbs and ferns	0.26	Hewitt and Robbins 1996; Dahle et al. 1998; Persson et al. 2001	2.52	10.6467	0.771111	Cicnjak et al. 1987
Amercian black bear	Green vegetation	Green vegetation	0.26	Hewitt and Robbins 1996; Dahle et al. 1998; Persson et al. 2001	23.3833	NA	NA	Noyce et al. 1997
Amercian black bear	Green vegetation	Green vegetation	0.26	Hewitt and Robbins 1996; Dahle et al. 1998; Persson et al. 2001	20.4054	NA	NA	Noyce et al. 1997
Amercian black bear	Green vegetation	Green vegetation	0.26	Hewitt and Robbins 1996; Dahle et al. 1998; Persson et al. 2001	19	NA	NA	Eagle and Pelton 1983
Amercian black bear	Soft mast	Vaccinium myrtilloides	0.93	Hewitt and Robbins 1996	4.7	64.9	2.9	Coogan et al. 2014
Amercian black bear	Soft mast	Vaccinium vits-idaea	0.93	Hewitt and Robbins 1996	4.4	66.6	3.3	Coogan et al. 2014
Amercian black bear	Soft mast	Vaccinum scoparium	0.93	Hewitt and Robbins 1996	4.9	65.4	4.4	Coogan et al. 2014
Amercian black bear	Soft mast	Buffaloberry (Shepherdia canadensis)	0.93	Hewitt and Robbins 1996	3.8	50.7	8.3	Coogan et al. 2014
Amercian black bear	Soft mast	Crowberry (Empetrum nigrum)	0.93	Hewitt and Robbins 1996	3.5	42.4	5.3	Coogan et al. 2014
Amercian black bear	Soft mast	Raspberry, raw	0.93	Hewitt and Robbins 1996	8.4	38.1	4.6	USDA
Amercian black bear	Soft mast	Raspberries, wild	0.93	Hewitt and Robbins 1996	7.2	40.9	1.8	USDA
Amercian black bear	Soft mast	Strawberries, raw	0.93	Hewitt and Robbins 1996	7.4	62.8	3.3	USDA
Amercian black bear	Soft mast	Gooseberries, raw, Ribes spp.	0.93	Hewitt and Robbins 1996	7.3	48.5	4.8	USDA
Amercian black bear	Soft mast	Cranberries, wild, bush, raw, Alaska, Vibernum edule	0.93	Hewitt and Robbins 1996	7.9	40	1.4	USDA
Amercian black bear	Soft mast	Blackberries, wild, raw, Alaska, crowberry, Rubus spp.	0.93	Hewitt and Robbins 1996	7.03	55.6	9	USDA
Amercian black bear	Soft mast	Blueberries, wild, raw, Alaska, Vaccinium ovalifolium#	0.93	Hewitt and Robbins 1996	8.4	66.9	5.2	USDA
Amercian black bear	Soft mast	Blueberries, raw	0.93	Hewitt and Robbins 1996	4.7	76.6	2.1	USDA
Amercian black bear	Soft mast	Rose Hips, wild	0.93	Hewitt and Robbins 1996	3.9	34.2	0.8	USDA
Amercian black bear	Soft mast	Hedysarum alpinum root§	0.93	Hewitt and Robbins 1996	12.6	33.8	1.5	Coogan et al. 2014
Amercian black bear	Soft mast	apples, raw, with skin	0.93	Hewitt and Robbins 1996	1.80055	71.9529	1.17729	USDA
Amercian black bear	Soft mast	cherries, sweet, raw	0.93	Hewitt and Robbins 1996	5.97183	72.2254	1.12676	USDA
Amercian black bear	Soft mast	kiwifruit, green, raw	0.93	Hewitt and Robbins 1996	6.73361	53.101	3.07147	USDA
Amercian black bear	Soft mast	grapes, red or green, raw	0.93	Hewitt and Robbins 1996	3.6999	79.5478	0.822199	USDA
Amercian black bear	Soft mast	pears, raw	0.93	Hewitt and Robbins 1996	2.24439	60.7855	0.872818	USDA
Amercian black bear	Soft mast	figs, raw	0.93	Hewitt and Robbins 1996	3.59023	77.8363	1.43609	USDA
Amercian black bear	Soft mast	figs, dried	0.93	Hewitt and Robbins 1996	3.3	63.87	0.93	USDA
Amercian black bear	Soft mast	fruits	0.93	Hewitt and Robbins 1996	1.44167	21.225	1.64333	Cicnjak et al. 1987
Amercian black bear	Soft mast	fruits	0.93	Hewitt and Robbins 1996	6.33333	NA	NA	Eagle and Pelton 1983
Amercian black bear	Soft mast	squawroot	0.93	Hewitt and Robbins 1996	8	NA	NA	Eagle and Pelton 1983
Amercian black bear	Soft mast	berries	0.93	Hewitt and Robbins 1996	10	NA	NA	Eagle and Pelton 1983
Amercian black bear	Soft mast	berries	0.93	Hewitt and Robbins 1996	10	NA	NA	Eagle and Pelton 1983
Amercian black bear	Soft mast	berries	0.93	Hewitt and Robbins 1996	2	NA	NA	Eagle and Pelton 1983
Amercian black bear	Soft mast	berries	0.93	Hewitt and Robbins 1996	6	NA	NA	Eagle and Pelton 1983
Amercian black bear	Soft mast	berries	0.93	Hewitt and Robbins 1996	3	NA	NA	Eagle and Pelton 1983
Amercian black bear	Soft mast	berries	0.93	Hewitt and Robbins 1996	7	NA	NA	Eagle and Pelton 1983
Amercian black bear	Soft mast	acorns	0.93	Hewitt and Robbins 1996	6	NA	NA	Eagle and Pelton 1983
Amercian black bear	Soft mast	corn	0.93	Hewitt and Robbins 1996	9.3	NA	4.2	Landers et al. 1979
Amercian black bear	Soft mast	Clementines, raw	0.93	Hewitt and Robbins 1996	6.33383	68.4054	1.11773	USDA
Amercian black bear	Hard mast	Pine nuts, dried	1.5	Hewitt and Robbins 1996	13.69	3.59	68.37	USDA
Amercian black bear	Hard mast	acorns, dried	1.5	Hewitt and Robbins 1996	8.1	53.66	31.41	USDA
Amercian black bear	Hard mast	beechnuts, dried	1.5	Hewitt and Robbins 1996	6.2	33.5	50	USDA
Amercian black bear	Hard mast	hazelnuts	1.5	Hewitt and Robbins 1996	14.95	4.34	60.75	USDA
Amercian black bear	Hard mast	chestnuts, European, dried, unpeeled	1.5	Hewitt and Robbins 1996	6.39	65.61	4.45	USDA
Amercian black bear	Hard mast	walnuts, English	1.5	Hewitt and Robbins 1996	15.23	2.61	65.21	USDA
Amercian black bear	Hard mast	sunflower seed kernels, dried	1.5	Hewitt and Robbins 1996	20.78	2.62	51.46	USDA
Amercian black bear	Hard mast	sesame, seed kernels, dried	1.5	Hewitt and Robbins 1996	17.73	0.3	49.67	USDA
Amercian black bear	Hard mast	nuts and cones	1.5	Hewitt and Robbins 1996	11.37	32.4567	28.2333	Cicnjak et al. 1987
Amercian black bear	Insects -- ants	Ant - Formica spp. Worker	1.1	Hewitt and Robbins 1996	27	20.3	24	Noyce et al. 1997
Amercian black bear	Insects -- ants	Ant - Acanthomyops spp. workers 1	1.1	Hewitt and Robbins 1996	37.6	11.9	33.9	Noyce et al. 1997
Amercian black bear	Insects -- ants	Ant - Acanthomyops spp. workers 2	1.1	Hewitt and Robbins 1996	32	20.4	28.2	Noyce et al. 1997
Amercian black bear	Insects -- ants	Ant - Acanthomyops spp. pupae 1	1.1	Hewitt and Robbins 1996	43.9	15.6	35.7	Noyce et al. 1997
Amercian black bear	Insects -- ants	Ant - Acanthomyops spp. pupae 2	1.1	Hewitt and Robbins 1996	36.3	22.4	33.5	Noyce et al. 1997
Amercian black bear	Insects -- ants	Ant & pupae - Camponotus herculeanus	1.1	Hewitt and Robbins 1996	43.8	23.5	19.4	Swenson et al. 1999
Amercian black bear	Insects -- ants	Ant & pupae - Formica spp.	1.1	Hewitt and Robbins 1996	55.9	10.4	11.3	Swenson et al. 1999
Amercian black bear	Insects -- ants	Lasius-workers	1.1	Hewitt and Robbins 1996	59.4	9.6	20.3	Auger et al. 2004
Amercian black bear	Insects -- ants	Lasius-pupae	1.1	Hewitt and Robbins 1996	56.3	3.2	24.1	Auger et al. 2004
Amercian black bear	Insects -- ants	Formica-workers	1.1	Hewitt and Robbins 1996	41.9	0.8	46	Auger et al. 2004
Amercian black bear	Insects -- ants	Formica-pupae	1.1	Hewitt and Robbins 1996	50	0.2	31.7	Auger et al. 2004
Amercian black bear	Insects -- ants	Tapinoma-combined	1.1	Hewitt and Robbins 1996	42.5	NA	32.9	Auger et al. 2004
Amercian black bear	Insects -- ants	Myrmica-combined	1.1	Hewitt and Robbins 1996	58.8	NA	24.9	Auger et al. 2004
Amercian black bear	Insects -- ants	Camponotus-workers	1.1	Hewitt and Robbins 1996	50	16.3	22	Auger et al. 2004
Amercian black bear	Insects -- ants	Camponotus-pupae	1.1	Hewitt and Robbins 1996	42.5	14.2	24.6	Auger et al. 2004
Amercian black bear	Insects -- ants	Camponotus-larvae	1.1	Hewitt and Robbins 1996	38.8	NA	9.2	Auger et al. 2004
Amercian black bear	Insects -- ants	Formica spp.	1.1	Hewitt and Robbins 1996	43	NA	NA	Eagle and Pelton 1983
Amercian black bear	Small mammal -- meat	Hare, snowshoe	4	Hewitt and Robbins 1996	73	2.9	17.5	Ellen et al. 2002
Amercian black bear	Small mammal -- meat	Rabbit, black-tailed jack	4	Hewitt and Robbins 1996	74.4	4.5	15	Ellen et al. 2002
Amercian black bear	Small mammal -- meat	Rabbit, domestic	4	Hewitt and Robbins 1996	72.1	13	14.9	Ellen et al. 2002
Amercian black bear	Small mammal -- meat	Rabbit, domestic	4	Hewitt and Robbins 1996	65.2	15.8	3.4	Ellen et al. 2002
Amercian black bear	Small mammal -- meat	Squirrel, gray	4	Hewitt and Robbins 1996	62.4	18.4	11.6	Ellen et al. 2002
Amercian black bear	Small mammal -- meat	Mouse, domestic	4	Hewitt and Robbins 1996	64.2	17	9.7	Ellen et al. 2002
Amercian black bear	Small mammal -- meat	Mouse, domestic	4	Hewitt and Robbins 1996	44.2	30.1	8.5	Ellen et al. 2002
Amercian black bear	Small mammal -- meat	Mouse, domestic	4	Hewitt and Robbins 1996	55.8	23.6	11.8	Ellen et al. 2002
Amercian black bear	Small mammal -- meat	Mouse, jumping	4	Hewitt and Robbins 1996	62.9	18.7	12.9	Ellen et al. 2002
Amercian black bear	Small mammal -- meat	Mouse, old-field	4	Hewitt and Robbins 1996	70.3	8.6	11.3	Ellen et al. 2002
Amercian black bear	Small mammal -- meat	Mouse, old-field	4	Hewitt and Robbins 1996	54.6	21.9	10.7	Ellen et al. 2002
Amercian black bear	Small mammal -- meat	Mouse, white-footed	4	Hewitt and Robbins 1996	59.7	19.9	12.9	Ellen et al. 2002
Amercian black bear	Small mammal -- meat	Vole, bank	4	Hewitt and Robbins 1996	63.2	24.5	10.3	Ellen et al. 2002
Amercian black bear	Small mammal -- meat	Vole, common	4	Hewitt and Robbins 1996	64.2	16.4	12.7	Ellen et al. 2002
Amercian black bear	Small mammal -- meat	Vole, meadow & red-backed	4	Hewitt and Robbins 1996	62.5	15.5	13.5	Ellen et al. 2002
Amercian black bear	Small mammal -- meat	Squirrel, ground, meat, Alaska	4	Hewitt and Robbins 1996	78.5	0	15.4	USDA
Amercian black bear	Small mammal -- meat	Rabbit, wild, raw, game meat	4	Hewitt and Robbins 1996	85.5	0	9.1	USDA
Amercian black bear	Small mammal -- meat	Squirrel, raw, game meat	4	Hewitt and Robbins 1996	81.7	0	3.21	USDA
Amercian black bear	Small mammal -- meat	Squirrel, ground, meat, Alaska	4	Hewitt and Robbins 1996	78.5	0	15.4	USDA
Amercian black bear	Small mammal -- meat	Rabbit, wild, raw, game meat	4	Hewitt and Robbins 1996	85.5	0	9.1	USDA
Amercian black bear	Ungulate -- meat	Moose	2.25	Johansen 1997; Dahle et al. 1998; Persson et al. 2001;Ciucci et al. 2014	81	0	15	Coogan et al. 2014
Amercian black bear	Ungulate -- meat	Moose meat, raw	2.25	Johansen 1997; Dahle et al. 1998; Persson et al. 2001;Ciucci et al. 2014	90.1	0	3	USDA
Amercian black bear	Ungulate -- meat	Moose meat, raw, Alaska	2.25	Johansen 1997; Dahle et al. 1998; Persson et al. 2001;Ciucci et al. 2014	88.5	0	5.6	USDA
Amercian black bear	Ungulate -- meat	Deer	2.25	Johansen 1997; Dahle et al. 1998; Persson et al. 2001;Ciucci et al. 2014	45.1	0	52.9	Pritchard and Robbins 1990
Amercian black bear	Ungulate -- meat	Deer, raw, game meat	2.25	Johansen 1997; Dahle et al. 1998; Persson et al. 2001;Ciucci et al. 2014	86.9	0	9.2	USDA
Amercian black bear	Ungulate -- meat	Elk	2.25	Johansen 1997; Dahle et al. 1998; Persson et al. 2001;Ciucci et al. 2014	80	0	18	Coogan et al. 2014
Amercian black bear	Ungulate -- meat	Elk, game meat, raw	2.25	Johansen 1997; Dahle et al. 1998; Persson et al. 2001;Ciucci et al. 2014	89.6	0	5.7	USDA
Amercian black bear	Ungulate -- meat	Caribou, meat, raw†	2.25	Johansen 1997; Dahle et al. 1998; Persson et al. 2001;Ciucci et al. 2014	79.3	0	11.8	USDA
Amercian black bear	Ungulate -- meat	Caribou, hind quarter, meat, raw, Alaska†	2.25	Johansen 1997; Dahle et al. 1998; Persson et al. 2001;Ciucci et al. 2014	82.6	0	12.3	USDA
Amercian black bear	Ungulate -- meat	Deer, white-tailed	2.25	Johansen 1997; Dahle et al. 1998; Persson et al. 2001;Ciucci et al. 2014	80.7	6.3	16	Ellen et al. 2002
Amercian black bear	Ungulate -- meat	Deer, white-tailed	2.25	Johansen 1997; Dahle et al. 1998; Persson et al. 2001;Ciucci et al. 2014	57	13.8	17.9	Ellen et al. 2002
Amercian black bear	Ungulate -- meat	Deer, white-tailed	2.25	Johansen 1997; Dahle et al. 1998; Persson et al. 2001;Ciucci et al. 2014	47.4	11.4	13.8	Ellen et al. 2002
Amercian black bear	Ungulate -- meat	Pig, domestic	2.25	Johansen 1997; Dahle et al. 1998; Persson et al. 2001;Ciucci et al. 2014	50.7	33.2	11.9	Ellen et al. 2002
Amercian black bear	Ungulate -- meat	mammals	2.25	Johansen 1997; Dahle et al. 1998; Persson et al. 2001;Ciucci et al. 2014	79	NA	NA	Eagle and Pelton 1983
Asiatic black bear	Green vegetation	Celery	0.26	Hewitt and Robbins 1996; Dahle et al. 1998; Persson et al. 2001	15.1	30	3.7	USDA
Asiatic black bear	Green vegetation	Clover	0.26	Hewitt and Robbins 1996; Dahle et al. 1998; Persson et al. 2001	27.6	18.1	2.7	Rode et al 2001; Coogan et al. 2014
Asiatic black bear	Green vegetation	Graminoids	0.26	Hewitt and Robbins 1996; Dahle et al. 1998; Persson et al. 2001	20.5	16.9	2.2	Rode et al. 2001; Coogan et al. 2014
Asiatic black bear	Green vegetation	Horsetails	0.26	Hewitt and Robbins 1996; Dahle et al. 1998; Persson et al. 2001	14	15.3	5.4	Thomas and Prevett 1982; Coogan et al. 2014
Asiatic black bear	Green vegetation	Dandelion	0.26	Hewitt and Robbins 1996; Dahle et al. 1998; Persson et al. 2001	30	39.6	4.86	USDA
Asiatic black bear	Green vegetation	Fireweed, young leaves, raw, Alaska	0.26	Hewitt and Robbins 1996; Dahle et al. 1998; Persson et al. 2001	23.4	2.3	6.3	USDA
Asiatic black bear	Green vegetation	Spinach	0.26	Hewitt and Robbins 1996; Dahle et al. 1998; Persson et al. 2001	33.3	16.6	4.5	USDA
Asiatic black bear	Green vegetation	Lettuce, green leaf, raw	0.26	Hewitt and Robbins 1996; Dahle et al. 1998; Persson et al. 2001	27.1	31.3	3	USDA
Asiatic black bear	Green vegetation	Cattail, Narrow Leaf, shoots, Typha lattifolia	0.26	Hewitt and Robbins 1996; Dahle et al. 1998; Persson et al. 2001	16.1	8.7	0	USDA
Asiatic black bear	Green vegetation	graminoids	0.26	Hewitt and Robbins 1996; Dahle et al. 1998; Persson et al. 2001	10.85	57.06	5.23	Cicnjak et al. 1987
Asiatic black bear	Green vegetation	forbs and ferns	0.26	Hewitt and Robbins 1996; Dahle et al. 1998; Persson et al. 2001	2.52	10.6467	0.771111	Cicnjak et al. 1987
Asiatic black bear	Green vegetation	Green vegetation	0.26	Hewitt and Robbins 1996; Dahle et al. 1998; Persson et al. 2001	23.3833	NA	NA	Noyce et al. 1997
Asiatic black bear	Green vegetation	Green vegetation	0.26	Hewitt and Robbins 1996; Dahle et al. 1998; Persson et al. 2001	20.4054	NA	NA	Noyce et al. 1997
Asiatic black bear	Green vegetation	Green vegetation	0.26	Hewitt and Robbins 1996; Dahle et al. 1998; Persson et al. 2001	19	NA	NA	Eagle and Pelton 1983
Asiatic black bear	Green vegetation	tree leaves	0.26	Hewitt and Robbins 1996; Dahle et al. 1998; Persson et al. 2001	35.1	NA	NA	Furusaka et al. 2017
Asiatic black bear	Green vegetation	tree leaves	0.26	Hewitt and Robbins 1996; Dahle et al. 1998; Persson et al. 2001	32.15	NA	NA	Furusaka et al. 2017
Asiatic black bear	Green vegetation	Herbaceous material	0.26	Hewitt and Robbins 1996; Dahle et al. 1998; Persson et al. 2001	21	42.9	0.1	Sambandam et al. 2013
Asiatic black bear	Soft mast	Prunus cerasifera	0.93	Hewitt and Robbins 1996	9	57.2	1.8	Sambandam et al. 2013
Asiatic black bear	Soft mast	Prunus prostrate	0.93	Hewitt and Robbins 1996	7	65.9	1.2	Sambandam et al. 2013
Asiatic black bear	Soft mast	Prunus armeniaca	0.93	Hewitt and Robbins 1996	12	65.5	1.5	Sambandam et al. 2013
Asiatic black bear	Soft mast	Morus alba	0.93	Hewitt and Robbins 1996	11	62.3	0.7	Sambandam et al. 2013
Asiatic black bear	Soft mast	Pyrus malus	0.93	Hewitt and Robbins 1996	12	64.9	1.1	Sambandam et al. 2013
Asiatic black bear	Soft mast	Celtis australis	0.93	Hewitt and Robbins 1996	5	71	5	Sambandam et al. 2013
Asiatic black bear	Soft mast	Actinidia arguta aca	0.93	Hewitt and Robbins 1996	1.25	96.1	1	Masaki et al. 2012
Asiatic black bear	Soft mast	Benthamidia japonica bnj	0.93	Hewitt and Robbins 1996	1.1875	92.6525	0.7	Masaki et al. 2012
Asiatic black bear	Soft mast	Callicarpa japonica caj	0.93	Hewitt and Robbins 1996	1.625	92.455	1.2	Masaki et al. 2012
Asiatic black bear	Soft mast	Celastrus orbiculatus ceo	0.93	Hewitt and Robbins 1996	1.625	96.115	0.1	Masaki et al. 2012
Asiatic black bear	Soft mast	Elaeagnus umbellata elu	0.93	Hewitt and Robbins 1996	1.5625	97.5675	0.1	Masaki et al. 2012
Asiatic black bear	Soft mast	Euonymus oxyphyllus_x0002_ euo	0.93	Hewitt and Robbins 1996	8.75	57.35	28.4	Masaki et al. 2012
Asiatic black bear	Soft mast	Euonymus sieboldianus_x0002_ eus	0.93	Hewitt and Robbins 1996	7.5625	53.3275	37.6	Masaki et al. 2012
Asiatic black bear	Soft mast	Ilex macropoda ilm	0.93	Hewitt and Robbins 1996	0.5	91.12	2.4	Masaki et al. 2012
Asiatic black bear	Soft mast	Kalopanax pictus klp	0.93	Hewitt and Robbins 1996	3.5625	70.5075	22.7	Masaki et al. 2012
Asiatic black bear	Soft mast	Magnolia obovata_x0003_ mgo	0.93	Hewitt and Robbins 1996	3.375	36.685	53.8	Masaki et al. 2012
Asiatic black bear	Soft mast	Malus tschonoskii mat	0.93	Hewitt and Robbins 1996	0.75	95.05	0.6	Masaki et al. 2012
Asiatic black bear	Soft mast	Meliosma myriantha mem	0.93	Hewitt and Robbins 1996	2.8125	84.5775	10.1	Masaki et al. 2012
Asiatic black bear	Soft mast	Morus australis moa	0.93	Hewitt and Robbins 1996	1.4375	95.7825	0.9	Masaki et al. 2012
Asiatic black bear	Soft mast	Phellodendron amurense pha	0.93	Hewitt and Robbins 1996	2.6875	90.8025	0.8	Masaki et al. 2012
Asiatic black bear	Soft mast	Pourthiaea villosa var. laevis pov	0.93	Hewitt and Robbins 1996	0.0625	95.7275	0.3	Masaki et al. 2012
Asiatic black bear	Soft mast	Prunus grayana prg	0.93	Hewitt and Robbins 1996	1.5625	95.5875	0.9	Masaki et al. 2012
Asiatic black bear	Soft mast	Prunus verecunda prv	0.93	Hewitt and Robbins 1996	1.1875	95.7725	0.6	Masaki et al. 2012
Asiatic black bear	Soft mast	Rhamnus japonica var. decipiens rmj	0.93	Hewitt and Robbins 1996	1.25	93.23	0.2	Masaki et al. 2012
Asiatic black bear	Soft mast	Rhus trichocarpa rht	0.93	Hewitt and Robbins 1996	4.1875	29.6125	48.1	Masaki et al. 2012
Asiatic black bear	Soft mast	Sambucus racemosa subsp. Sieboldiana smr	0.93	Hewitt and Robbins 1996	3	89.68	5.7	Masaki et al. 2012
Asiatic black bear	Soft mast	Schisandra nigra scn	0.93	Hewitt and Robbins 1996	0.5	98.11	0.1	Masaki et al. 2012
Asiatic black bear	Soft mast	Sorbus japonica srj	0.93	Hewitt and Robbins 1996	1.0625	92.3075	0.9	Masaki et al. 2012
Asiatic black bear	Soft mast	Swida controversa swc	0.93	Hewitt and Robbins 1996	2.0625	83.8575	12.5	Masaki et al. 2012
Asiatic black bear	Soft mast	Swida macrophylla swm	0.93	Hewitt and Robbins 1996	2.625	69.915	17.3	Masaki et al. 2012
Asiatic black bear	Soft mast	Symplocos chinensis var. leucocarpa syc	0.93	Hewitt and Robbins 1996	0.625	93.035	5	Masaki et al. 2012
Asiatic black bear	Soft mast	Vaccinium oldhamii vco	0.93	Hewitt and Robbins 1996	1.75	94.96	1.1	Masaki et al. 2012
Asiatic black bear	Soft mast	Viburnum plicatum var. tomentosum vbp	0.93	Hewitt and Robbins 1996	0.375	82.985	7.5	Masaki et al. 2012
Asiatic black bear	Soft mast	Vitis coignetiae	0.93	Hewitt and Robbins 1996	2	95.13	0.7	Masaki et al. 2012
Asiatic black bear	Hard mast	Pine nuts, dried	1.5	Hewitt and Robbins 1996	13.69	3.59	68.37	USDA
Asiatic black bear	Hard mast	acorns, dried	1.5	Hewitt and Robbins 1996	8.1	53.66	31.41	USDA
Asiatic black bear	Hard mast	beechnuts, dried	1.5	Hewitt and Robbins 1996	6.2	33.5	50	USDA
Asiatic black bear	Hard mast	hazelnuts	1.5	Hewitt and Robbins 1996	14.95	4.34	60.75	USDA
Asiatic black bear	Hard mast	chestnuts, European, dried, unpeeled	1.5	Hewitt and Robbins 1996	6.39	65.61	4.45	USDA
Asiatic black bear	Hard mast	walnuts, English	1.5	Hewitt and Robbins 1996	15.23	2.61	65.21	USDA
Asiatic black bear	Hard mast	sunflower seed kernels, dried	1.5	Hewitt and Robbins 1996	20.78	2.62	51.46	USDA
Asiatic black bear	Hard mast	sesame, seed kernels, dried	1.5	Hewitt and Robbins 1996	17.73	0.3	49.67	USDA
Asiatic black bear	Hard mast	nuts and cones	1.5	Hewitt and Robbins 1996	11.37	32.4567	28.2333	Cicnjak et al. 1987
Asiatic black bear	Hard mast	Q. serrata	1.5	Hewitt and Robbins 1996	4.5	88.3	2.5	Shimada and Saitoh. 2003
Asiatic black bear	Hard mast	Q. mongolica var. grosseserrata	1.5	Hewitt and Robbins 1996	4.4	90.3	1.7	Shimada and Saitoh. 2003
Asiatic black bear	Hard mast	Quercus. Serrata	1.5	Hewitt and Robbins 1996	4.5	88.3	2.5	Shimada 2001
Asiatic black bear	Hard mast	var.grosseserrata.var.grosseserrata	1.5	Hewitt and Robbins 1996	4.4	90.3	1.7	Shimada 2001
Asiatic black bear	Hard mast	Aesculus.turbinata	1.5	Hewitt and Robbins 1996	8.2	81	3.9	Shimada 2001
Asiatic black bear	Hard mast	Juglans regia	1.5	Hewitt and Robbins 1996	8	70.6	7.4	Sambandam et al. 2013
Asiatic black bear	Hard mast	Qurcus robur	1.5	Hewitt and Robbins 1996	9	63.2	14.8	Sambandam et al. 2013
Asiatic black bear	Insects -- ants	Ant - Formica spp. Worker	1.1	Hewitt and Robbins 1996	27	20.3	24	Noyce et al. 1997
Asiatic black bear	Insects -- ants	Ant - Acanthomyops spp. workers 1	1.1	Hewitt and Robbins 1996	37.6	11.9	33.9	Noyce et al. 1997
Asiatic black bear	Insects -- ants	Ant - Acanthomyops spp. workers 2	1.1	Hewitt and Robbins 1996	32	20.4	28.2	Noyce et al. 1997
Asiatic black bear	Insects -- ants	Ant - Acanthomyops spp. pupae 1	1.1	Hewitt and Robbins 1996	43.9	15.6	35.7	Noyce et al. 1997
Asiatic black bear	Insects -- ants	Ant - Acanthomyops spp. pupae 2	1.1	Hewitt and Robbins 1996	36.3	22.4	33.5	Noyce et al. 1997
Asiatic black bear	Insects -- ants	Ant & pupae - Camponotus herculeanus	1.1	Hewitt and Robbins 1996	43.8	23.5	19.4	Swenson et al. 1999
Asiatic black bear	Insects -- ants	Ant & pupae - Formica spp.	1.1	Hewitt and Robbins 1996	55.9	10.4	11.3	Swenson et al. 1999
Asiatic black bear	Insects -- ants	Lasius-workers	1.1	Hewitt and Robbins 1996	59.4	9.6	20.3	Auger et al. 2004
Asiatic black bear	Insects -- ants	Lasius-pupae	1.1	Hewitt and Robbins 1996	56.3	3.2	24.1	Auger et al. 2004
Asiatic black bear	Insects -- ants	Formica-workers	1.1	Hewitt and Robbins 1996	41.9	0.8	46	Auger et al. 2004
Asiatic black bear	Insects -- ants	Formica-pupae	1.1	Hewitt and Robbins 1996	50	0.2	31.7	Auger et al. 2004
Asiatic black bear	Insects -- ants	Tapinoma-combined	1.1	Hewitt and Robbins 1996	42.5	NA	32.9	Auger et al. 2004
Asiatic black bear	Insects -- ants	Myrmica-combined	1.1	Hewitt and Robbins 1996	58.8	NA	24.9	Auger et al. 2004
Asiatic black bear	Insects -- ants	Camponotus-workers	1.1	Hewitt and Robbins 1996	50	16.3	22	Auger et al. 2004
Asiatic black bear	Insects -- ants	Camponotus-pupae	1.1	Hewitt and Robbins 1996	42.5	14.2	24.6	Auger et al. 2004
Asiatic black bear	Insects -- ants	Camponotus-larvae	1.1	Hewitt and Robbins 1996	38.8	NA	9.2	Auger et al. 2004
Asiatic black bear	Insects -- ants	Formica spp.	1.1	Hewitt and Robbins 1996	43	NA	NA	Eagle and Pelton 1983
Asiatic black bear	Insect	L. flavusa	1.1	Hewitt and Robbins 1996	34.3	2.8	22.7	Yamazaki et al. 2012
Asiatic black bear	Insect	L. hayashia	1.1	Hewitt and Robbins 1996	46.8	11.9	23.2	Yamazaki et al. 2012
Asiatic black bear	Insect	Insect	1.1	Hewitt and Robbins 1996	49	11.5	18.5	Sambandam et al. 2013
Asiatic black bear	Small mammal -- meat	Hare, snowshoe	4	Hewitt and Robbins 1996	73	2.9	17.5	Ellen et al. 2002
Asiatic black bear	Small mammal -- meat	Rabbit, black-tailed jack	4	Hewitt and Robbins 1996	74.4	4.5	15	Ellen et al. 2002
Asiatic black bear	Small mammal -- meat	Rabbit, domestic	4	Hewitt and Robbins 1996	72.1	13	14.9	Ellen et al. 2002
Asiatic black bear	Small mammal -- meat	Rabbit, domestic	4	Hewitt and Robbins 1996	65.2	15.8	3.4	Ellen et al. 2002
Asiatic black bear	Small mammal -- meat	Squirrel, gray	4	Hewitt and Robbins 1996	62.4	18.4	11.6	Ellen et al. 2002
Asiatic black bear	Small mammal -- meat	Mouse, domestic	4	Hewitt and Robbins 1996	64.2	17	9.7	Ellen et al. 2002
Asiatic black bear	Small mammal -- meat	Mouse, domestic	4	Hewitt and Robbins 1996	44.2	30.1	8.5	Ellen et al. 2002
Asiatic black bear	Small mammal -- meat	Mouse, domestic	4	Hewitt and Robbins 1996	55.8	23.6	11.8	Ellen et al. 2002
Asiatic black bear	Small mammal -- meat	Mouse, jumping	4	Hewitt and Robbins 1996	62.9	18.7	12.9	Ellen et al. 2002
Asiatic black bear	Small mammal -- meat	Mouse, old-field	4	Hewitt and Robbins 1996	70.3	8.6	11.3	Ellen et al. 2002
Asiatic black bear	Small mammal -- meat	Mouse, old-field	4	Hewitt and Robbins 1996	54.6	21.9	10.7	Ellen et al. 2002
Asiatic black bear	Small mammal -- meat	Mouse, white-footed	4	Hewitt and Robbins 1996	59.7	19.9	12.9	Ellen et al. 2002
Asiatic black bear	Small mammal -- meat	Vole, bank	4	Hewitt and Robbins 1996	63.2	24.5	10.3	Ellen et al. 2002
Asiatic black bear	Small mammal -- meat	Vole, common	4	Hewitt and Robbins 1996	64.2	16.4	12.7	Ellen et al. 2002
Asiatic black bear	Small mammal -- meat	Vole, meadow & red-backed	4	Hewitt and Robbins 1996	62.5	15.5	13.5	Ellen et al. 2002
Asiatic black bear	Small mammal -- meat	Squirrel, ground, meat, Alaska	4	Hewitt and Robbins 1996	78.5	0	15.4	USDA
Asiatic black bear	Small mammal -- meat	Rabbit, wild, raw, game meat	4	Hewitt and Robbins 1996	85.5	0	9.1	USDA
Asiatic black bear	Small mammal -- meat	Squirrel, raw, game meat	4	Hewitt and Robbins 1996	81.7	0	3.21	USDA
Asiatic black bear	Small mammal -- meat	Squirrel, ground, meat, Alaska	4	Hewitt and Robbins 1996	78.5	0	15.4	USDA
Asiatic black bear	Small mammal -- meat	Rabbit, wild, raw, game meat	4	Hewitt and Robbins 1996	85.5	0	9.1	USDA
Asiatic black bear	Ungulate -- meat	Moose	2.25	Johansen 1997; Dahle et al. 1998; Persson et al. 2001;Ciucci et al. 2014	81	0	15	Coogan et al. 2014
Asiatic black bear	Ungulate -- meat	Moose meat, raw	2.25	Johansen 1997; Dahle et al. 1998; Persson et al. 2001;Ciucci et al. 2014	90.1	0	3	USDA
Asiatic black bear	Ungulate -- meat	Moose meat, raw, Alaska	2.25	Johansen 1997; Dahle et al. 1998; Persson et al. 2001;Ciucci et al. 2014	88.5	0	5.6	USDA
Asiatic black bear	Ungulate -- meat	Deer	2.25	Johansen 1997; Dahle et al. 1998; Persson et al. 2001;Ciucci et al. 2014	45.1	0	52.9	Pritchard and Robbins 1990
Asiatic black bear	Ungulate -- meat	Deer, raw, game meat	2.25	Johansen 1997; Dahle et al. 1998; Persson et al. 2001;Ciucci et al. 2014	86.9	0	9.2	USDA
Asiatic black bear	Ungulate -- meat	Elk	2.25	Johansen 1997; Dahle et al. 1998; Persson et al. 2001;Ciucci et al. 2014	80	0	18	Coogan et al. 2014
Asiatic black bear	Ungulate -- meat	Elk, game meat, raw	2.25	Johansen 1997; Dahle et al. 1998; Persson et al. 2001;Ciucci et al. 2014	89.6	0	5.7	USDA
Asiatic black bear	Ungulate -- meat	Caribou, meat, raw†	2.25	Johansen 1997; Dahle et al. 1998; Persson et al. 2001;Ciucci et al. 2014	79.3	0	11.8	USDA
Asiatic black bear	Ungulate -- meat	Caribou, hind quarter, meat, raw, Alaska†	2.25	Johansen 1997; Dahle et al. 1998; Persson et al. 2001;Ciucci et al. 2014	82.6	0	12.3	USDA
Asiatic black bear	Ungulate -- meat	Deer, white-tailed	2.25	Johansen 1997; Dahle et al. 1998; Persson et al. 2001;Ciucci et al. 2014	80.7	6.3	16	Ellen et al. 2002
Asiatic black bear	Ungulate -- meat	Deer, white-tailed	2.25	Johansen 1997; Dahle et al. 1998; Persson et al. 2001;Ciucci et al. 2014	57	13.8	17.9	Ellen et al. 2002
Asiatic black bear	Ungulate -- meat	Deer, white-tailed	2.25	Johansen 1997; Dahle et al. 1998; Persson et al. 2001;Ciucci et al. 2014	47.4	11.4	13.8	Ellen et al. 2002
Asiatic black bear	Ungulate -- meat	Pig, domestic	2.25	Johansen 1997; Dahle et al. 1998; Persson et al. 2001;Ciucci et al. 2014	50.7	33.2	11.9	Ellen et al. 2002
Sun bear	Soft mast	pulps	0.93	Hewitt and Robbins 1996	52	56.5	1.7	Leighton 1993
Sun bear	Soft mast	figs	0.93	Hewitt and Robbins 1996	5	38.2	0	Leighton 1993
Sun bear	Soft mast	Annonaceae	0.93	Hewitt and Robbins 1996	4.8	21	3.3	Moermond and Denslow 1985
Sun bear	Soft mast	Lauraceae	0.93	Hewitt and Robbins 1996	6.2	9	25.3	Moermond and Denslow 1985
Sun bear	Soft mast	Melastomataceae	0.93	Hewitt and Robbins 1996	4.2	84	6.8	Moermond and Denslow 1985
Sun bear	Soft mast	Moraceae	0.93	Hewitt and Robbins 1996	6.4	79	4.3	Moermond and Denslow 1985
Sun bear	Soft mast	Myristicaceae	0.93	Hewitt and Robbins 1996	2.5	9	63	Moermond and Denslow 1985
Sun bear	Soft mast	Rutaceae	0.93	Hewitt and Robbins 1996	8.8	NA	1.2	Moermond and Denslow 1985
Sun bear	Soft mast	Breadfruit, raw	0.93	Hewitt and Robbins 1996	3.64566	37.4787	0.783646	USDA
Sun bear	Soft mast	Jackfruit, raw	0.93	Hewitt and Robbins 1996	6.48078	71.8915	2.41145	USDA
Sun bear	Soft mast	figs, raw	0.93	Hewitt and Robbins 1996	3.59023	77.8363	1.43609	USDA
Sun bear	Soft mast	figs, dried	0.93	Hewitt and Robbins 1996	3.3	63.87	0.93	USDA
Sun bear	Soft mast	Clementines, raw	0.93	Hewitt and Robbins 1996	6.33383	68.4054	1.11773	USDA
Sun bear	Soft mast	Melastomataceae	0.93	Hewitt and Robbins 1996	6.34409	17.4194	5.53763	Gordon et al. 2011
Sun bear	Soft mast	Anacardiaceae	0.93	Hewitt and Robbins 1996	4.4335	89.1626	1.18227	Kozioł and Macía1998
Sun bear	Insects -- ants	Ant - Formica spp. Worker	1.1	Hewitt and Robbins 1996	27	20.3	24	Noyce et al. 1997
Sun bear	Insects -- ants	Ant - Acanthomyops spp. workers 1	1.1	Hewitt and Robbins 1996	37.6	11.9	33.9	Noyce et al. 1997
Sun bear	Insects -- ants	Ant - Acanthomyops spp. workers 2	1.1	Hewitt and Robbins 1996	32	20.4	28.2	Noyce et al. 1997
Sun bear	Insects -- ants	Ant - Acanthomyops spp. pupae 1	1.1	Hewitt and Robbins 1996	43.9	15.6	35.7	Noyce et al. 1997
Sun bear	Insects -- ants	Ant - Acanthomyops spp. pupae 2	1.1	Hewitt and Robbins 1996	36.3	22.4	33.5	Noyce et al. 1997
Sun bear	Insects -- ants	Ant & pupae - Camponotus herculeanus	1.1	Hewitt and Robbins 1996	43.8	23.5	19.4	Swenson et al. 1999
Sun bear	Insects -- ants	Ant & pupae - Formica spp.	1.1	Hewitt and Robbins 1996	55.9	10.4	11.3	Swenson et al. 1999
Sun bear	Insects -- ants	Lasius-workers	1.1	Hewitt and Robbins 1996	59.4	9.6	20.3	Auger et al. 2004
Sun bear	Insects -- ants	Lasius-pupae	1.1	Hewitt and Robbins 1996	56.3	3.2	24.1	Auger et al. 2004
Sun bear	Insects -- ants	Formica-workers	1.1	Hewitt and Robbins 1996	41.9	0.8	46	Auger et al. 2004
Sun bear	Insects -- ants	Formica-pupae	1.1	Hewitt and Robbins 1996	50	0.2	31.7	Auger et al. 2004
Sun bear	Insects -- ants	Tapinoma-combined	1.1	Hewitt and Robbins 1996	42.5	NA	32.9	Auger et al. 2004
Sun bear	Insects -- ants	Myrmica-combined	1.1	Hewitt and Robbins 1996	58.8	NA	24.9	Auger et al. 2004
Sun bear	Insects -- ants	Camponotus-workers	1.1	Hewitt and Robbins 1996	50	16.3	22	Auger et al. 2004
Sun bear	Insects -- ants	Camponotus-pupae	1.1	Hewitt and Robbins 1996	42.5	14.2	24.6	Auger et al. 2004
Sun bear	Insects -- ants	Camponotus-larvae	1.1	Hewitt and Robbins 1996	38.8	NA	9.2	Auger et al. 2004
Sun bear	Insects -- ants	Formica spp.	1.1	Hewitt and Robbins 1996	43	NA	NA	Eagle and Pelton 1983
Sun bear	Insect	L. flavusa	1.1	Hewitt and Robbins 1996	34.3	2.8	22.7	Yamazaki et al. 2012
Sun bear	Insect	L. hayashia	1.1	Hewitt and Robbins 1996	46.8	11.9	23.2	Yamazaki et al. 2012
Sun bear	Insect	Insect	1.1	Hewitt and Robbins 1996	49	11.5	18.5	Sambandam et al. 2013
Sun bear	Small mammal -- meat	Hare, snowshoe	4	Hewitt and Robbins 1996	73	2.9	17.5	Ellen et al. 2002
Sun bear	Small mammal -- meat	Rabbit, black-tailed jack	4	Hewitt and Robbins 1996	74.4	4.5	15	Ellen et al. 2002
Sun bear	Small mammal -- meat	Rabbit, domestic	4	Hewitt and Robbins 1996	72.1	13	14.9	Ellen et al. 2002
Sun bear	Small mammal -- meat	Rabbit, domestic	4	Hewitt and Robbins 1996	65.2	15.8	3.4	Ellen et al. 2002
Sun bear	Small mammal -- meat	Squirrel, gray	4	Hewitt and Robbins 1996	62.4	18.4	11.6	Ellen et al. 2002
Sun bear	Small mammal -- meat	Mouse, domestic	4	Hewitt and Robbins 1996	64.2	17	9.7	Ellen et al. 2002
Sun bear	Small mammal -- meat	Mouse, domestic	4	Hewitt and Robbins 1996	44.2	30.1	8.5	Ellen et al. 2002
Sun bear	Small mammal -- meat	Mouse, domestic	4	Hewitt and Robbins 1996	55.8	23.6	11.8	Ellen et al. 2002
Sun bear	Small mammal -- meat	Mouse, jumping	4	Hewitt and Robbins 1996	62.9	18.7	12.9	Ellen et al. 2002
Sun bear	Small mammal -- meat	Mouse, old-field	4	Hewitt and Robbins 1996	70.3	8.6	11.3	Ellen et al. 2002
Sun bear	Small mammal -- meat	Mouse, old-field	4	Hewitt and Robbins 1996	54.6	21.9	10.7	Ellen et al. 2002
Sun bear	Small mammal -- meat	Mouse, white-footed	4	Hewitt and Robbins 1996	59.7	19.9	12.9	Ellen et al. 2002
Sun bear	Small mammal -- meat	Vole, bank	4	Hewitt and Robbins 1996	63.2	24.5	10.3	Ellen et al. 2002
Sun bear	Small mammal -- meat	Vole, common	4	Hewitt and Robbins 1996	64.2	16.4	12.7	Ellen et al. 2002
Sun bear	Small mammal -- meat	Vole, meadow & red-backed	4	Hewitt and Robbins 1996	62.5	15.5	13.5	Ellen et al. 2002
Sun bear	Small mammal -- meat	Squirrel, ground, meat, Alaska	4	Hewitt and Robbins 1996	78.5	0	15.4	USDA
Sun bear	Small mammal -- meat	Rabbit, wild, raw, game meat	4	Hewitt and Robbins 1996	85.5	0	9.1	USDA
Sun bear	Small mammal -- meat	Squirrel, raw, game meat	4	Hewitt and Robbins 1996	81.7	0	3.21	USDA
Sun bear	Small mammal -- meat	Squirrel, ground, meat, Alaska	4	Hewitt and Robbins 1996	78.5	0	15.4	USDA
Sun bear	Small mammal -- meat	Rabbit, wild, raw, game meat	4	Hewitt and Robbins 1996	85.5	0	9.1	USDA
Sloth bear	Soft mast	Boraginaeae	0.93	Hewitt and Robbins 1996	16.8	68.1	5.2	Moermond and Denslow 1985
Sloth bear	Soft mast	Malvaceae	0.93	Hewitt and Robbins 1996	3.1	35.2	0.3	Moermond and Denslow 1985
Sloth bear	Soft mast	Mytaceae	0.93	Hewitt and Robbins 1996	4.5	53.8	1.6	Moermond and Denslow 1985
Sloth bear	Soft mast	Verbenaceae	0.93	Hewitt and Robbins 1996	2.2	38.4	2.2	Moermond and Denslow 1985
Sloth bear	Soft mast	Ziziphus mauritiana	0.93	Hewitt and Robbins 1996	5.42005	91.3731	0.903342	USDA
Sloth bear	Soft mast	Cassia fistula	0.93	Hewitt and Robbins 1996	4.46209	2.42675	1.38671	USDA
Sloth bear	Soft mast	Ficus benghalensis	0.93	Hewitt and Robbins 1996	3.59023	77.8363	1.43609	USDA
Sloth bear	Soft mast	Diospyros melanoxylon	0.93	Hewitt and Robbins 1996	2.24719	94.1011	1.1236	USDA
Sloth bear	Soft mast	Diospyros melanoxylon	0.93	Hewitt and Robbins 1996	2.94715	63.6687	0.965447	USDA
Sloth bear	Soft mast	corn	0.93	Hewitt and Robbins 1996	10.5099	0.714047	5.28841	USDA
Sloth bear	Soft mast	palm	0.93	Hewitt and Robbins 1996	8.85246	56.2623	0.655738	USDA
Sloth bear	Soft mast	Syzigium cumini	0.93	Hewitt and Robbins 1996	4.26793	92.2347	1.36337	USDA
Sloth bear	Insects -- ants	Ant - Formica spp. Worker	1.1	Hewitt and Robbins 1996	27	20.3	24	Noyce et al. 1997
Sloth bear	Insects -- ants	Ant - Acanthomyops spp. workers 1	1.1	Hewitt and Robbins 1996	37.6	11.9	33.9	Noyce et al. 1997
Sloth bear	Insects -- ants	Ant - Acanthomyops spp. workers 2	1.1	Hewitt and Robbins 1996	32	20.4	28.2	Noyce et al. 1997
Sloth bear	Insects -- ants	Ant - Acanthomyops spp. pupae 1	1.1	Hewitt and Robbins 1996	43.9	15.6	35.7	Noyce et al. 1997
Sloth bear	Insects -- ants	Ant - Acanthomyops spp. pupae 2	1.1	Hewitt and Robbins 1996	36.3	22.4	33.5	Noyce et al. 1997
Sloth bear	Insects -- ants	Ant & pupae - Camponotus herculeanus	1.1	Hewitt and Robbins 1996	43.8	23.5	19.4	Swenson et al. 1999
Sloth bear	Insects -- ants	Ant & pupae - Formica spp.	1.1	Hewitt and Robbins 1996	55.9	10.4	11.3	Swenson et al. 1999
Sloth bear	Insects -- ants	Lasius-workers	1.1	Hewitt and Robbins 1996	59.4	9.6	20.3	Auger et al. 2004
Sloth bear	Insects -- ants	Lasius-pupae	1.1	Hewitt and Robbins 1996	56.3	3.2	24.1	Auger et al. 2004
Sloth bear	Insects -- ants	Formica-workers	1.1	Hewitt and Robbins 1996	41.9	0.8	46	Auger et al. 2004
Sloth bear	Insects -- ants	Formica-pupae	1.1	Hewitt and Robbins 1996	50	0.2	31.7	Auger et al. 2004
Sloth bear	Insects -- ants	Tapinoma-combined	1.1	Hewitt and Robbins 1996	42.5	NA	32.9	Auger et al. 2004
Sloth bear	Insects -- ants	Myrmica-combined	1.1	Hewitt and Robbins 1996	58.8	NA	24.9	Auger et al. 2004
Sloth bear	Insects -- ants	Camponotus-workers	1.1	Hewitt and Robbins 1996	50	16.3	22	Auger et al. 2004
Sloth bear	Insects -- ants	Camponotus-pupae	1.1	Hewitt and Robbins 1996	42.5	14.2	24.6	Auger et al. 2004
Sloth bear	Insects -- ants	Camponotus-larvae	1.1	Hewitt and Robbins 1996	38.8	NA	9.2	Auger et al. 2004
Sloth bear	Insects -- ants	Formica spp.	1.1	Hewitt and Robbins 1996	43	NA	NA	Eagle and Pelton 1983
Sloth bear	Insect	L. flavusa	1.1	Hewitt and Robbins 1996	34.3	2.8	22.7	Yamazaki et al. 2012
Sloth bear	Insect	L. hayashia	1.1	Hewitt and Robbins 1996	46.8	11.9	23.2	Yamazaki et al. 2012
Sloth bear	Insect	Insect	1.1	Hewitt and Robbins 1996	49	11.5	18.5	Sambandam et al. 2013
Sloth bear	Small mammal -- meat	Hare, snowshoe	4	Hewitt and Robbins 1996	73	2.9	17.5	Ellen et al. 2002
Sloth bear	Small mammal -- meat	Rabbit, black-tailed jack	4	Hewitt and Robbins 1996	74.4	4.5	15	Ellen et al. 2002
Sloth bear	Small mammal -- meat	Rabbit, domestic	4	Hewitt and Robbins 1996	72.1	13	14.9	Ellen et al. 2002
Sloth bear	Small mammal -- meat	Rabbit, domestic	4	Hewitt and Robbins 1996	65.2	15.8	3.4	Ellen et al. 2002
Sloth bear	Small mammal -- meat	Squirrel, gray	4	Hewitt and Robbins 1996	62.4	18.4	11.6	Ellen et al. 2002
Sloth bear	Small mammal -- meat	Mouse, domestic	4	Hewitt and Robbins 1996	64.2	17	9.7	Ellen et al. 2002
Sloth bear	Small mammal -- meat	Mouse, domestic	4	Hewitt and Robbins 1996	44.2	30.1	8.5	Ellen et al. 2002
Sloth bear	Small mammal -- meat	Mouse, domestic	4	Hewitt and Robbins 1996	55.8	23.6	11.8	Ellen et al. 2002
Sloth bear	Small mammal -- meat	Mouse, jumping	4	Hewitt and Robbins 1996	62.9	18.7	12.9	Ellen et al. 2002
Sloth bear	Small mammal -- meat	Mouse, old-field	4	Hewitt and Robbins 1996	70.3	8.6	11.3	Ellen et al. 2002
Sloth bear	Small mammal -- meat	Mouse, old-field	4	Hewitt and Robbins 1996	54.6	21.9	10.7	Ellen et al. 2002
Sloth bear	Small mammal -- meat	Mouse, white-footed	4	Hewitt and Robbins 1996	59.7	19.9	12.9	Ellen et al. 2002
Sloth bear	Small mammal -- meat	Vole, bank	4	Hewitt and Robbins 1996	63.2	24.5	10.3	Ellen et al. 2002
Sloth bear	Small mammal -- meat	Vole, common	4	Hewitt and Robbins 1996	64.2	16.4	12.7	Ellen et al. 2002
Sloth bear	Small mammal -- meat	Vole, meadow & red-backed	4	Hewitt and Robbins 1996	62.5	15.5	13.5	Ellen et al. 2002
Sloth bear	Small mammal -- meat	Squirrel, ground, meat, Alaska	4	Hewitt and Robbins 1996	78.5	0	15.4	USDA
Sloth bear	Small mammal -- meat	Rabbit, wild, raw, game meat	4	Hewitt and Robbins 1996	85.5	0	9.1	USDA
Sloth bear	Small mammal -- meat	Squirrel, raw, game meat	4	Hewitt and Robbins 1996	81.7	0	3.21	USDA
Sloth bear	Small mammal -- meat	Squirrel, ground, meat, Alaska	4	Hewitt and Robbins 1996	78.5	0	15.4	USDA
Sloth bear	Small mammal -- meat	Rabbit, wild, raw, game meat	4	Hewitt and Robbins 1996	85.5	0	9.1	USDA
Spectecled bear	Soft mast	Oenocarpus bataua	0.93	Hewitt and Robbins 1996	5.12422	24.3789	19.8758	Figueroa 2013
Spectecled bear	Soft mast	Tillandsia sp.1	0.93	Hewitt and Robbins 1996	3.8	16.6	1	Figueroa 2013
Spectecled bear	Soft mast	Tillandsia sp.2	0.93	Hewitt and Robbins 1996	7.3	64.2	0	Figueroa 2013
Spectecled bear	Soft mast	Puya atra [gel]	0.93	Hewitt and Robbins 1996	1.9	37.3	4.2	Figueroa 2013
Spectecled bear	Soft mast	Puya atra	0.93	Hewitt and Robbins 1996	1.6	19.9	2.7	Figueroa 2013
Spectecled bear	Soft mast	Puya sp.	0.93	Hewitt and Robbins 1996	11.2	44.9	0	Figueroa 2013
Spectecled bear	Soft mast	Capparis scabrida	0.93	Hewitt and Robbins 1996	4.4335	88.1773	1.47783	Figueroa 2013
Spectecled bear	Soft mast	Inga sp.	0.93	Hewitt and Robbins 1996	3.77358	88.6792	0.628931	Figueroa 2013
Spectecled bear	Soft mast	Annona cherimola	0.93	Hewitt and Robbins 1996	4.81928	81.5261	0.803213	Figueroa 2013
Spectecled bear	Soft mast	Ananas comosus	0.93	Hewitt and Robbins 1996	3.73832	78.5047	1.86916	Figueroa 2013
Spectecled bear	Soft mast	Opuntia ficus-indica	0.93	Hewitt and Robbins 1996	4.51977	74.0113	0	Figueroa 2013
Spectecled bear	Soft mast	Cucurbita maxima	0.93	Hewitt and Robbins 1996	8.75	67.5	2.5	Figueroa 2013
Spectecled bear	Soft mast	Cucurbita moschata	0.93	Hewitt and Robbins 1996	6.58436	81.893	0.411523	Figueroa 2013
Spectecled bear	Soft mast	Cucurbita pepo	0.93	Hewitt and Robbins 1996	10.1449	71.0145	1.44928	Figueroa 2013
Spectecled bear	Soft mast	Manihot esculenta	0.93	Hewitt and Robbins 1996	1.94647	92.944	0.486618	Figueroa 2013
Spectecled bear	Soft mast	Persea americana	0.93	Hewitt and Robbins 1996	8.17308	0	60.0962	Figueroa 2013
Spectecled bear	Soft mast	Psidium guajava	0.93	Hewitt and Robbins 1996	3.10559	59.0062	0.621118	Figueroa 2013
Spectecled bear	Soft mast	Musa paradisiaca	0.93	Hewitt and Robbins 1996	3.46154	80.7692	1.53846	Figueroa 2013
Spectecled bear	Soft mast	Citrus sp.	0.93	Hewitt and Robbins 1996	5.21739	66.9565	1.73913	Figueroa 2013
Spectecled bear	Soft mast	Lucuma obovata	0.93	Hewitt and Robbins 1996	5.41516	85.5596	1.80505	Figueroa 2013
Spectecled bear	Soft mast	Solanum tuberosum	0.93	Hewitt and Robbins 1996	8.23529	78.0392	0.392157	Figueroa 2013
Spectecled bear	Soft mast	Solanum quitoense	0.93	Hewitt and Robbins 1996	5.38462	65.3846	1.53846	Figueroa 2013
Spectecled bear	Soft mast	Zea mays	0.93	Hewitt and Robbins 1996	6.7583	83.5052	4.5819	Figueroa 2013
Spectecled bear	Soft mast	Moraceae	0.93	Hewitt and Robbins 1996	6.4	79	4.3	Moermond and Denslow 1985
Spectecled bear	Soft mast	Rosaceae	0.93	Hewitt and Robbins 1996	6.5	38	1.5	Moermond and Denslow 1985
Spectecled bear	Insects -- ants	Ant - Formica spp. Worker	1.1	Hewitt and Robbins 1996	27	20.3	24	Noyce et al. 1997
Spectecled bear	Insects -- ants	Ant - Acanthomyops spp. workers 1	1.1	Hewitt and Robbins 1996	37.6	11.9	33.9	Noyce et al. 1997
Spectecled bear	Insects -- ants	Ant - Acanthomyops spp. workers 2	1.1	Hewitt and Robbins 1996	32	20.4	28.2	Noyce et al. 1997
Spectecled bear	Insects -- ants	Ant - Acanthomyops spp. pupae 1	1.1	Hewitt and Robbins 1996	43.9	15.6	35.7	Noyce et al. 1997
Spectecled bear	Insects -- ants	Ant - Acanthomyops spp. pupae 2	1.1	Hewitt and Robbins 1996	36.3	22.4	33.5	Noyce et al. 1997
Spectecled bear	Insects -- ants	Ant & pupae - Camponotus herculeanus	1.1	Hewitt and Robbins 1996	43.8	23.5	19.4	Swenson et al. 1999
Spectecled bear	Insects -- ants	Ant & pupae - Formica spp.	1.1	Hewitt and Robbins 1996	55.9	10.4	11.3	Swenson et al. 1999
Spectecled bear	Insects -- ants	Lasius-workers	1.1	Hewitt and Robbins 1996	59.4	9.6	20.3	Auger et al. 2004
Spectecled bear	Insects -- ants	Lasius-pupae	1.1	Hewitt and Robbins 1996	56.3	3.2	24.1	Auger et al. 2004
Spectecled bear	Insects -- ants	Formica-workers	1.1	Hewitt and Robbins 1996	41.9	0.8	46	Auger et al. 2004
Spectecled bear	Insects -- ants	Formica-pupae	1.1	Hewitt and Robbins 1996	50	0.2	31.7	Auger et al. 2004
Spectecled bear	Insects -- ants	Tapinoma-combined	1.1	Hewitt and Robbins 1996	42.5	NA	32.9	Auger et al. 2004
Spectecled bear	Insects -- ants	Myrmica-combined	1.1	Hewitt and Robbins 1996	58.8	NA	24.9	Auger et al. 2004
Spectecled bear	Insects -- ants	Camponotus-workers	1.1	Hewitt and Robbins 1996	50	16.3	22	Auger et al. 2004
Spectecled bear	Insects -- ants	Camponotus-pupae	1.1	Hewitt and Robbins 1996	42.5	14.2	24.6	Auger et al. 2004
Spectecled bear	Insects -- ants	Camponotus-larvae	1.1	Hewitt and Robbins 1996	38.8	NA	9.2	Auger et al. 2004
Spectecled bear	Insects -- ants	Formica spp.	1.1	Hewitt and Robbins 1996	43	NA	NA	Eagle and Pelton 1983
Spectecled bear	Insect	L. flavusa	1.1	Hewitt and Robbins 1996	34.3	2.8	22.7	Yamazaki et al. 2012
Spectecled bear	Insect	L. hayashia	1.1	Hewitt and Robbins 1996	46.8	11.9	23.2	Yamazaki et al. 2012
Spectecled bear	Insect	Insect	1.1	Hewitt and Robbins 1996	49	11.5	18.5	Sambandam et al. 2013
Spectecled bear	Small mammal -- meat	Leporidae	4	Hewitt and Robbins 1996	73.8971	2.94118	20.5882	Figueroa 2013
Spectecled bear	Small mammal -- meat	Cuniculus paca	4	Hewitt and Robbins 1996	84.585	5.5336	4.74308	Figueroa 2013
Spectecled bear	Big mammal	Lama glama	2.25	Johansen 1997; Dahle et al. 1998; Persson et al. 2001;Ciucci et al. 2014	77.7628	1.48248	4.85175	Figueroa 2013
Spectecled bear	Big mammal	Mazama/Odocoileus	2.25	Johansen 1997; Dahle et al. 1998; Persson et al. 2001;Ciucci et al. 2014	87.7395	5.36398	3.06513	Figueroa 2013
Spectecled bear	Big mammal	Sus domesticus	2.25	Johansen 1997; Dahle et al. 1998; Persson et al. 2001;Ciucci et al. 2014	46.7532	0.324675	49.026	Figueroa 2013
Spectecled bear	Big mammal	Ovis orientalis	2.25	Johansen 1997; Dahle et al. 1998; Persson et al. 2001;Ciucci et al. 2014	43.0025	0	54.9618	Figueroa 2013
Spectecled bear	Big mammal	Capra aegagrus	2.25	Johansen 1997; Dahle et al. 1998; Persson et al. 2001;Ciucci et al. 2014	74.3295	7.27969	13.7931	Figueroa 2013
Spectecled bear	Big mammal	Bos taurus	2.25	Johansen 1997; Dahle et al. 1998; Persson et al. 2001;Ciucci et al. 2014	88.3817	0.414938	6.639	Figueroa 2013
Giant panda	Bamboo	shoots			26	2	3	Wu et al. 2017
Giant panda	Bamboo	shoots			18.79	8.76	2.43	Tang et al. 1997
Giant panda	Bamboo	shoots			28.58	NA	3.07	Wang et al. 2012
Giant panda	Bamboo	shoots			27.66	NA	2.84	Wang et al. 2012
Giant panda	Bamboo	shoots			24.25	NA	2.71	Wang et al. 2012
Giant panda	Bamboo	shoots			22.86	NA	2.56	Wang et al. 2012
Giant panda	Bamboo	shoots			20.1	NA	2.41	Wang et al. 2012
Giant panda	Bamboo	shoots			18.84	NA	2.43	Wang et al. 2012
Giant panda	Bamboo	leaves			16.5	3	3	Wu et al. 2017
Giant panda	Bamboo	leaves			17	3.5	3	Wu et al. 2017
Giant panda	Bamboo	leaves			15.04	4.1	4.02	Tang et al. 1997
Giant panda	Bamboo	leaves			18.39	NA	2.04	Wang et al. 2012
Giant panda	Bamboo	leaves			17.55	NA	2.11	Wang et al. 2012
Giant panda	Bamboo	leaves			16.14	NA	1.95	Wang et al. 2012
Giant panda	Bamboo	leaves			15.63	NA	2.01	Wang et al. 2012
